# Supplementary material for: Breakthrough SARS-CoV-2 Omicron Variant in Individuals Primed with Heterologous Vaccines Enhances Inhibition Performance of Neutralizing Antibody to BA.2 Parental Lineage
Source: Vaccines (Basel). 2023 Jul 11;11(7):1230. doi: 10.3390/vaccines11071230 (PMC10383937; doi:10.3390/vaccines11071230)
Supplement: Supplementary file 1 [file vaccines-11-01230-s001.zip]

Archive with 1 entries (1 files):
- vaccines-2465663-supplementary.pdf
